# Supplementary material for: Rapid Capturing and Chemiluminescent Sensing of Programmed Death Ligand-1 Expressing Extracellular Vesicles
Source: Biosensors (Basel). 2022 Apr 28;12(5):281. doi: 10.3390/bios12050281 (PMC9138745; doi:10.3390/bios12050281)
Supplement: Supplementary file 1 [file biosensors-12-00281-s001.zip]

Archive with 1 entries (1 files):
- biosensors-1662131-supplementary.pdf
